# Supplementary material for: Research on influencing factors of college teachers’ second child fertility intentions——Taking Jinan as an example
Source: PLoS One. 2024 May 21;19(5):e0299838. doi: 10.1371/journal.pone.0299838 (PMC11108140; doi:10.1371/journal.pone.0299838)
Supplement: S2 Table — (XLS) [file pone.0299838.s002.xls]

## Sheet: Sheet1
Results of the first path analysis
（1）Cost factor, Policy awareness——Attitude
Variables Entered/Removed
Model	Variables Entered	Variables Removed	Method
1	Cost factor, Policy awarenessa	.	Enter
a. All requested variables entered.
Model Summary
Model	R	R Square	Adjusted R Square	Std. Error of the Estimate
1	.486a	0.236288	0.228291	2.60002
a. Predictors: (Constant), Cost factor, Policy awareness
ANOVAb
Model		Sum of Squares	df	Mean Square	F	Sig.
1	Regression	399.483	2	199.742	29.5472	.000a
	Residual	1291.18	191	6.76009
	Total	1690.66	193
a. Predictors: (Constant), Cost factor, Policy awareness
b. Dependent Variable: Attitude
Coefficientsa
Model		Unstandardized Coefficients		Standardized Coefficients	t	Sig.
		B	Std. Error	Beta
1	(Constant)	5.4058	1.16594		4.63643	6.55899e-06
	Policy awareness	0.389758	0.051075	0.484927	7.63109	1.07705e-12
	Cost factor	0.0130645	0.0781219	0.0106269	0.167232	0.867365
a. Dependent Variable: Attitude
（2）Cost factor——Perceived behavior control
Variables Entered/Removedb
Model	Variables Entered	Variables Removed	Method
1	Cost factora	.	Enter
a. All requested variables entered.
b. Dependent Variable: Perceived behavior control
Model Summary
Model	R	R Square	Adjusted R Square	Std. Error of the Estimate
1	.264a	0.0699245	0.0650804	2.11788
a. Predictors: (Constant), Cost factor
ANOVAb
Model		Sum of Squares	df	Mean Square	F	Sig.
1	Regression	64.7461	1	64.7461	14.4349	.000a
	Residual	861.197	192	4.4854
	Total	925.943	193
a. Predictors: (Constant), Cost factor
b. Dependent Variable: Perceived behavior control
Coefficientsa
Model		Unstandardized Coefficients		Standardized Coefficients	t	Sig.
		B	Std. Error	Beta
1	(Constant)	8.98097	0.749982		11.9749	4.8344e-25
	Cost factor	-0.240581	0.0633222	-0.264432	-3.79932	0.000194653
a. Dependent Variable: Perceived behavior control
（3）Perceived behavior control, Cost factor, Attitude, Subjective norms, Policy awareness——Fertility intentions
Variables Entered/Removed
Model	Variables Entered	Variables Removed	Method
1	Perceived behavior control, Cost factor, Attitude, Subjective norms, Policy awarenessa	.	Enter
a. All requested variables entered.
Model Summary
Model	R	R Square	Adjusted R Square	Std. Error of the Estimate
1	.486a	0.236662	0.21636	5.29756
a. Predictors: (Constant), Perceived behavior control, Cost factor, Attitude, Subjective norms, Policy awareness
ANOVAb
Model		Sum of Squares	df	Mean Square	F	Sig.
1	Regression	1635.76	5	327.152	11.6573	.000a
	Residual	5276.05	188	28.0641
	Total	6911.81	193
a. Predictors: (Constant), Perceived behavior control, Cost factor, Attitude, Subjective norms, Policy awareness
b. Dependent Variable: Fertility intentions
Coefficientsa
Model		Unstandardized Coefficients		Standardized Coefficients	t	Sig.
		B	Std. Error	Beta
1	(Constant)	11.5717	2.96018		3.9091	0.000129228
	Policy awareness	-0.0611652	0.126093	-0.0376373	-0.48508	0.628184
	Cost factor	-0.270767	0.170189	-0.108929	-1.59098	0.113294
	Attitude	0.368281	0.155562	0.182143	2.36743	0.0189279
	Subjective norms	0.872488	0.185364	0.364911	4.70689	4.86801e-06
	Perceived behavior control	0.0532891	0.233257	0.0195045	0.228457	0.819539
a. Dependent Variable: Fertility intentions
