# Supplementary material for: Research on influencing factors of college teachers’ second child fertility intentions——Taking Jinan as an example
Source: PLoS One. 2024 May 21;19(5):e0299838. doi: 10.1371/journal.pone.0299838 (PMC11108140; doi:10.1371/journal.pone.0299838)
Supplement: S3 Table — (XLS) [file pone.0299838.s003.xls]

## Sheet: Sheet1
Results of the second path analysis
（1）Policy awareness——Attitude
Variables Entered/Removedb
Model	Variables Entered	Variables Removed	Method
1	Policy awarenessa	.	Enter
a. All requested variables entered.
b. Dependent Variable: Attitude
Model Summary
Model	R	R Square	Adjusted R Square	Std. Error of the Estimate
1	.486a	0.236177	0.232198	2.59343
a. Predictors: (Constant), Policy awareness
ANOVAb
Model		Sum of Squares	df	Mean Square	F	Sig.
1	Regression	399.294	1	399.294	59.367	.000a
	Residual	1291.37	192	6.72586
	Total	1690.66	193
a. Predictors: (Constant), Policy awareness
b. Dependent Variable: Attitude
Coefficientsa
Model		Unstandardized Coefficients		Standardized Coefficients	t	Sig.
		B	Std. Error	Beta
1	(Constant)	5.54398	0.820504		6.7568	1.64109e-10
	Policy awareness	0.390604	0.0506949	0.48598	7.705	6.81508e-13
a. Dependent Variable: Attitude
（2）Subjective norms, Attitude——Fertility intentions
Variables Entered/Removed
Model	Variables Entered	Variables Removed	Method
1	Subjective norms, Attitudea	.	Enter
a. All requested variables entered.
Model Summary
Model	R	R Square	Adjusted R Square	Std. Error of the Estimate
1	.472a	0.222696	0.214557	5.30365
a. Predictors: (Constant), Subjective norms, Attitude
ANOVAb
Model		Sum of Squares	df	Mean Square	F	Sig.
1	Regression	1539.23	2	769.617	27.3605	.000a
	Residual	5372.58	191	28.1287
	Total	6911.81	193
a. Predictors: (Constant), Subjective norms, Attitude
b. Dependent Variable: Fertility intentions
Coefficientsa
Model		Unstandardized Coefficients		Standardized Coefficients	t	Sig.
		B	Std. Error	Beta
1	(Constant)	7.66844	2.00675		3.82133	0.00017947
	Attitude	0.312697	0.138215	0.154652	2.2624	0.0247986
	Subjective norms	0.941404	0.16344	0.393735	5.75993	3.31814e-08
a. Dependent Variable: Fertility intentions
