# Supplementary material for: Research on influencing factors of college teachers’ second child fertility intentions——Taking Jinan as an example
Source: PLoS One. 2024 May 21;19(5):e0299838. doi: 10.1371/journal.pone.0299838 (PMC11108140; doi:10.1371/journal.pone.0299838)
Supplement: S4 Table — (XLS) [file pone.0299838.s004.xls]

## Sheet: Sheet1
Results of the Moderating variables analysis
Variables Entered/Removed
Model	Variables Entered	Variables Removed	Method
1	4、Education level, 2、Age, Policy awareness, 1、Gendera	.	Enter
2	Policy awareness * gender, Policy awareness * education level, Policy awareness * agea	.	Enter
a. All requested variables entered.
Model Summary
Model	R	R Square	Adjusted R Square	Std. Error of the Estimate
1	.505a	0.255208	0.239445	2.58116
2	.572b	0.327483	0.302173	2.47243
a. Predictors: (Constant), 4、Education level, 2、Age, Policy awareness, 1、Gender
b. Predictors: (Constant), 4、Education level, 2、Age, Policy awareness, 1、Gender, Policy awareness * gender, Policy awareness * education level, Policy awareness * age
ANOVAc
Model		Sum of Squares	df	Mean Square	F	Sig.
1	Regression	431.469	4	107.867	16.1905	.000a
	Residual	1259.19	189	6.66238
	Total	1690.66	193
2	Regression	553.663	7	79.0947	12.939	.000b
	Residual	1137	186	6.11289
	Total	1690.66	193
a. Predictors: (Constant), 4、Education level, 2、Age, Policy awareness, 1、Gender
b. Predictors: (Constant), 4、Education level, 2、Age, Policy awareness, 1、Gender, Policy awareness * gender, Policy awareness * education level, Policy awareness * age
c. Dependent Variable: Attitude
Coefficientsa
Model		Unstandardized Coefficients		Standardized Coefficients	t	Sig.
		B	Std. Error	Beta
1	(Constant)	2.32232	1.91702		1.21142	0.227247
	Policy awareness	0.38606	0.0544702	0.480327	7.08755	2.63546e-11
	2、Age	0.664156	0.354273	0.123282	1.8747	0.0623768
	1、Gender	0.639553	0.417812	0.104663	1.53072	0.127511
	4、Education level	0.0210929	0.304945	0.0045252	0.0691694	0.944928
2	(Constant)	-37.4516	9.65843		-3.87761	0.000146207
	Policy awareness	2.94912	0.605738	3.66922	4.86864	2.39216e-06
	2、Age	7.2783	1.77745	1.35101	4.0948	6.29634e-05
	1、Gender	4.53492	2.03552	0.742141	2.2279	0.0270859
	4、Education level	3.50451	1.40438	0.751846	2.49542	0.0134514
	Policy awareness * age	-0.416082	0.108799	-2.01413	-3.82432	0.000178835
	Policy awareness * gender	-0.236677	0.123419	-0.837216	-1.91766	0.0566859
	Policy awareness * education level	-0.24214	0.0927082	-1.32639	-2.61185	0.00974066
a. Dependent Variable: Attitude
Excluded Variablesb
Model		Beta In	t	Sig.	Partial Correlation	Collinearity Statistics
						Tolerance
1	Policy awareness * age	-1.459a	-3.18369	0.00170203	-0.226177	0.0179056
	Policy awareness * gender	.107a	0.275262	0.783417	0.0200715	0.0262352
	Policy awareness * education level	-1.167a	-2.24033	0.0262403	-0.161254	0.0142269
a. Predictors in the Model: (Constant), 4、Education level, 2、Age, Policy awareness, 1、Gender
b. Dependent Variable: Attitude
